# Supplementary material for: Beyond Low Prevalence: Exploring Antibiotic Resistance and Virulence Profiles in Sri Lankan Helicobacter pylori with Comparative Genomics
Source: Microorganisms. 2025 Feb 14;13(2):420. doi: 10.3390/microorganisms13020420 (PMC11858055; doi:10.3390/microorganisms13020420)
Supplement: Supplementary file 1 [file microorganisms-13-00420-s001.zip]

Archive with 1 entries (1 files):
- microorganisms-3454217-supplementary.pdf
